# Supplementary material for: Using Radiomics-Based Machine Learning to Create Targeted Test Sets to Improve Specific Mammography Reader Cohort Performance: A Feasibility Study
Source: J Pers Med. 2023 May 24;13(6):888. doi: 10.3390/jpm13060888 (PMC10300999; doi:10.3390/jpm13060888)
Supplement: Supplementary file 1 [file jpm-13-00888-s001.zip]

Archive with 1 entries (1 files):
- jpm-2275384-supplementary.pdf
